# Supplementary material for: A modeling study of the impact of treatment policies on the evolution of resistance in sea lice on salmon farms
Source: PLoS One. 2023 Nov 29;18(11):e0294708. doi: 10.1371/journal.pone.0294708 (PMC10686416; doi:10.1371/journal.pone.0294708)
Supplement: S1 File — The Supporting Information contains tables of the parameters used in our model with their values and details where this data was obtained. Descriptions of the equations defining the louse lifecycle, egg generation, and egg genotype distributions are also described in detail. (ZIP) [file pone.0294708.s001.zip]

Archive with 2 entries (2 files):
- supporting_info.pdf
- supporting_info.tex
